# Supplementary material for: Localization of Fe‐S Biosynthesis Machinery in Cryptosporidium parvum Mitosome
Source: J Eukaryot Microbiol. 2018 Jul 12;65(6):913–22. doi: 10.1111/jeu.12663 (PMC6282951; doi:10.1111/jeu.12663)
Supplement: Supplementary file 2 — Table S1. Identified proteins potentially involved in mitochondrial Fe‐S cluster assembly in various Cryptosporidium species as extracted from NCBI and CryptoDB using BLASTP. Table S2. In silico mitochondrial prediction of proteins involved in Fe‐S cluster assembly in Cryptosporidium species. [file JEU-65-913-s002.xlsx]

## Sheet: Cryptosporidium
		Supplementary Table S1: Identified proteins potentially involved in mitochondrial Fe-S cluster assembly in various Cryptosporidium species as extracted from NCBI and CryptoDB using BLASTP.
			ISC machinery
			Nfs1/IscS	Isd11	FDXR/Arh1	FDX1/Yah1	FDX1L/FdxL	MFRN1/MRs3	MFRN2/Mrs4	FXN/Yfh1	IscU/Isu	Nfu	GLRX5/Grx5	Grp75/Ssq1/Hsp70	HSCB/Jac1	GrpE-L1/2/Mge1	Ind1	IscA1/Isa1	IscA2/Isa2	IBA57	ABCB7/Atm1	ALR/Erv1
Apicomplexa	Alveolate	Cryptosporidium hominis	XP_668649	-	XP_666594	-	-	XP_668408	XP_668333	XP_665207	XP_668089		XP_665932	XP_666950	XP_667910	XP_667827	XP_666135/XP_668480	-	-	-	XP_666167	-
Apicomplexa	Alveolate	Cryptosporidium muris RN66	XP_002140409/XP_002140853	-	XP_002140014	XP_002142311	-	XP_002140791	XP_002140895	XP_002139062	XP_002140056		XP_002140215	XP_002142457	XP_002142012	XP_002140160	XP_002139712	XP_002142828	XP_002141626	-	XP_002141784	XP_002140226
Apicomplexa	Alveolate	Cryptosporidium parvum Iowa II	XP_625888	-	XP_627171	XP_001388333	-	XP_001388196	XP_627592	XP_625594	XP_627477		XP_627733	XP_626895	XP_627269	XP_001388287	XP_626042	-	-	-	XP_627977	-
		Cryptosporidium ubiquitum	OII72428		OII73697	OII73196	-	OII72488	?	OII75488	OII73000		OII71826	OII74309	OII73809	OII75596	OII73745	-	-	-	OII74578	OII73284
		Cryptosporidium andersoni	OII77578		OII77007	OII76398	-	OII76032.1	?	OII78302	OII76816		OII71623	OII77391	OII75081	OII77820	OII77206	OII75943	OII76497	-	?	OII77762
